# Supplementary material for: Searching for the Achilles’ Heel of Urethane Linkage—An Energetic Perspective
Source: Polymers (Basel). 2024 Apr 17;16(8):1126. doi: 10.3390/polym16081126 (PMC11053941; doi:10.3390/polym16081126)
Supplement: Supplementary file 1 [file polymers-16-01126-s001.zip]

Archive with 1 entries (1 files):
- polymers-2885470-supplementary.pdf
